# Supplementary material for: Analyzing the comparative effectiveness of educational methods to foster children’s dengue knowledge
Source: PLoS One. 2026 Mar 10;21(3):e0341851. doi: 10.1371/journal.pone.0341851 (PMC12974831; doi:10.1371/journal.pone.0341851)
Supplement: S1 Table — List of questions included in the questionnaire used in the study. (XLSX) [file pone.0341851.s002.xlsx]

## Sheet: Sheet1
Table S1. Questionnaire items.
Spanish version	English version
¿El uso de repelentes ayuda a que no te pique el mosquito?	Does the use of repellents help avoid mosquito bites?
El mosquito que contagia dengue ¿se cría más en la selva que en la ciudad?	Does the mosquito that spreads dengue fever breed more in the jungle than in the city?
¿El dengue te puede matar?	Can dengue kill you?
Para que no haya mosquitos ¿hay que tirar recipientes que junten agua estancada?	To avoid mosquitoes, do you have to throw away containers that collect stagnant water?
Para que no te pique el mosquito ¿hay que usar ropa de manga corta?	To avoid mosquito bites, do you have to wear short-sleeved clothing?
El mosquito ¿pica más en la cara y en la espalda que en las piernas y en los brazos?	Do mosquitoes bite more on the face and back than on the legs and arms?
El mosquito Aedes aegypti ¿deja sus huevos en arroyos?	Is Aedes aegypti black with white spots and stripes on its body and legs?
Si un recipiente junta agua y no lo podemos vaciar ¿hay que taparlo para que allí no se críen mosquitos?	If a container collects water and it cannot be emptied, should we cover it so that mosquitoes do not breed there?
Luego de una lluvia ¿hay que eliminar los recipientes que tengan agua para evitar que se críe el mosquito?	After it rains, do we have to eliminate the containers with water in them to avoid mosquito breeding?
Además de los mosquitos, ¿las personas también pueden contagiar dengue?	Besides mosquitoes, can people also spread dengue fever?
Antes de volar, el mosquito ¿es una larva que vive en el agua?	Before flying, is the mosquito a larva that lives in water?
Si crees que podés tener dengue ¿hay que tomar una aspirina?	If you think you may have dengue, should you take an aspirin?
Does the Aedes aegypti mosquito lay its eggs in streams?	Is Aedes aegypti black with white spots and stripes on its body and legs?
El dengue ¿produce fiebre y dolor de cuerpo?	Does dengue cause fever and body aches?
El mosquito que transmite el dengue ¿pica al mediodía?	Does the mosquito that transmits dengue bite at noon?
