# Supplementary material for: Analyzing the comparative effectiveness of educational methods to foster children’s dengue knowledge
Source: PLoS One. 2026 Mar 10;21(3):e0341851. doi: 10.1371/journal.pone.0341851 (PMC12974831; doi:10.1371/journal.pone.0341851)
Supplement: S2 Table — (XLSX) [file pone.0341851.s003.xlsx]

## Sheet: Sheet1
Time	n	Common cases (%)
Baseline	375	82.667
T1	386	80.311
T2	323	95.975
