# Supplementary material for: Analyzing the comparative effectiveness of educational methods to foster children’s dengue knowledge
Source: PLoS One. 2026 Mar 10;21(3):e0341851. doi: 10.1371/journal.pone.0341851 (PMC12974831; doi:10.1371/journal.pone.0341851)
Supplement: S3 Table — (XLSX) [file pone.0341851.s004.xlsx]

## Sheet: Table S3
Table S3. Linear Mixed Models between groups comparisons
Contrast	Time	Estimate	SE	df	Lower CL	Upper CL	T ratio	P value
Abb. Workshop - Talk	T1	0.28	0.28	585.04	-0.38	0.95	1.00	0.58
Workshop - Talk	T1	0.34	0.27	583.94	-0.29	0.97	1.27	0.41
Workshop - Abb. Workshop	T1	0.06	0.27	581.37	-0.58	0.70	0.21	0.98
Abb. Workshop - Talk	T2	-0.07	0.30	639.84	-0.78	0.65	-0.22	0.97
Workshop - Talk	T2	0.54	0.29	639.26	-0.13	1.22	1.89	0.14
Workshop - Abb. Workshop	T2	0.61	0.29	631.86	-0.07	1.29	2.10	0.09
