# Supplementary material for: Analyzing the comparative effectiveness of educational methods to foster children’s dengue knowledge
Source: PLoS One. 2026 Mar 10;21(3):e0341851. doi: 10.1371/journal.pone.0341851 (PMC12974831; doi:10.1371/journal.pone.0341851)
Supplement: S4 Table — (XLSX) [file pone.0341851.s005.xlsx]

## Sheet: Table S4
Linear Mixed Models within groups comparisons (Score)
Contrast	Group	Estimate	SE	df	Lower CL	Upper CL	T ratio	P value
T2 - T1	Direct instruction	-1.01	0.22	353.05	-1.44	-0.59	-4.68	< .001
T2 - T1	Abb. Workshop	-1.36	0.22	343.11	-1.80	-0.93	-6.20	< .001
T2 - T1	Workshop	-0.81	0.20	339.69	-1.19	-0.43	-4.15	< .001
