# Supplementary material for: Analyzing the comparative effectiveness of educational methods to foster children’s dengue knowledge
Source: PLoS One. 2026 Mar 10;21(3):e0341851. doi: 10.1371/journal.pone.0341851 (PMC12974831; doi:10.1371/journal.pone.0341851)
Supplement: S5 Table — (XLSX) [file pone.0341851.s006.xlsx]

## Sheet: Table S5
Table S5. Linear Mixed Models between groups comparisons for significant questions
Contrast	Time	Estimate	SE	Lower CL	Upper CL	Z ratio	P value
Do mosquitoes bite more on the face and back than on the legs and arms?
Abb. Workshop – Direct Instruction	T1	0.40	0.33	-0.37	1.17	1.21	0.4466
Workshop – Direct Instruction	T1	0.89	0.32	0.13	1.64	2.74	0.017
Workshop - Abb. Workshop	T1	0.49	0.32	-0.27	1.25	1.51	0.2863
Abb. Workshop – Direct Instruction	T2	0.81	0.38	-0.07	1.69	2.16	0.0784
Workshop - Direct Instruction	T2	0.80	0.36	-0.04	1.64	2.23	0.067
Workshop - Abb. Workshop	T2	-0.01	0.35	-0.83	0.80	-0.04	0.999
Besides mosquitoes, can people also spread dengue fever?
Abb. Workshop - Direct Instruction	T1	-0.83	0.44	-1.86	0.20	-1.89	0.1422
Workshop - Direct Instruction	T1	-1.70	0.42	-2.69	-0.71	-4.02	< .001
Workshop - Abb. Workshop	T1	-0.87	0.37	-1.74	0.01	-2.31	0.0543
Abb. Workshop – Direct Instruction	T2	-0.56	0.41	-1.53	0.40	-1.36	0.3601
Workshop – Direct Instruction	T2	-1.12	0.39	-2.04	-0.19	-2.83	0.013
Workshop - Abb. Workshop	T2	-0.55	0.38	-1.44	0.33	-1.47	0.3078
Before flying, is the mosquito a larva that lives in water?
Abb. Workshop – Direct Instruction	T1	2.48	0.00	2.48	2.49	1,592.01	< .001
Workshop - Direct Instruction	T1	0.45	0.67	-1.12	2.01	0.67	0.7823
Workshop - Abb. Workshop	T1	-2.04	0.67	-3.60	-0.47	-3.04	0.0066
Abb. Workshop - Direct Instruction	T2	-3.83	1.13	-6.48	-1.17	-3.38	0.0021
Workshop - Direct Instruction	T2	-0.05	1.46	-3.48	3.38	-0.03	0.9994
Workshop - Abb. Workshop	T2	3.78	1.26	0.83	6.73	3.00	0.0076
Is the aedes aegypti black with white spots and stripes on its body and legs?
Abb. Workshop - Direct Instruction	T1	0.06	0.85	-1.93	2.05	0.07	0.9975
Workshop - Direct Instruction	T1	0.03	0.00	0.03	0.04	10.64	< .001
Workshop - Abb. Workshop	T1	-0.02	0.85	-2.01	1.97	-0.03	0.9996
Abb. Workshop - Direct Instruction	T2	0.74	0.77	-1.06	2.54	0.97	0.5985
Workshop - Direct Instruction	T2	1.34	0.00	1.33	1.35	303.29	< .001
Workshop - Abb. Workshop	T2	0.60	0.77	-1.20	2.40	0.78	0.7135
