# Supplementary material for: Analyzing the comparative effectiveness of educational methods to foster children’s dengue knowledge
Source: PLoS One. 2026 Mar 10;21(3):e0341851. doi: 10.1371/journal.pone.0341851 (PMC12974831; doi:10.1371/journal.pone.0341851)
Supplement: S6 Table — (XLSX) [file pone.0341851.s007.xlsx]

## Sheet: Table S6
Table S5. Linear Mixed Models within groups comparisons for significant questions
Contrast	Group	Estimate	SE	Lower CL	Upper CL	Z ratio	P value
Do mosquitoes bite more on the face and back than on the legs and arms?
T2 - T1	Direct Instruction	-0.54	0.33	-1.19	0.11	-1.64	0.1014
T2 - T1	Abb. Workshop	-0.13	0.33	-0.77	0.52	-0.39	0.6977
T2 - T1	Workshop	-0.63	0.31	-1.23	-0.03	-2.06	0.0394
Besides mosquitoes, can people also spread dengue fever?
T2 - T1	Direct Instruction	-1.09	0.43	-1.93	-0.26	-2.56	0.0105
T2 - T1	Abb. Workshop	-0.83	0.38	-1.56	-0.09	-2.19	0.0282
T2 - T1	Workshop	-0.51	0.32	-1.14	0.12	-1.60	0.1094
Before flying, is the mosquito a larva that lives in water?
T2 - T1	Direct Instruction	2.90	0.97	1.00	4.80	3.00	0.0027
T2 - T1	Abb. Workshop	-3.41	0.59	-4.57	-2.24	-5.73	< .001
T2 - T1	Workshop	2.40	1.00	0.45	4.36	2.41	0.0157
Is the aedes aegypti black with white spots and stripes on its body and legs?
T2 - T1	Direct Instruction	-1.48	0.00	-1.49	-1.47	-459.69	< .001
T2 - T1	Abb. Workshop	-0.79	0.83	-2.43	0.84	-0.95	0.3397
T2 - T1	Workshop	-0.17	0.00	-0.18	-0.16	-44.87	< .001
